# Supplementary material for: Therapeutic Silencing of Centromere Protein X Ameliorates Hyperglycemia in Zebrafish and Mouse Models of Type 2 Diabetes Mellitus
Source: Front Genet. 2019 Jul 29;10:693. doi: 10.3389/fgene.2019.00693 (PMC6681619; doi:10.3389/fgene.2019.00693)
Supplement: Supplementary file 4 [file Table_4.xlsx]

## Sheet: Sheet1
Supplementary Table S3. Upregulated-genes in DIO zebrafish compared with non-DIO zebrafish.
Feature ID	Ortholog gene	Acession NO.	RNAseq			Fold-change in qPCR
			Log ratio	p.value	q.value
nr1d4b	NR1D2	NM_001285533	6.13998	1.97855e-17	2.28502e-13	21.0551
chrm2a	CHRM2	BC163917	5.71608	9.22758e-08	0.000133212	5.19864
cdkn1a	CDKN1A	NM_001128420	4.46547	2.57526e-07	0.000299077	5.01677
cenpx	CENPX	NM_001303055	3.26	0.00118967	0.0220331	2.486
glula	GLUL	NM_181559	3.15277	2.56046e-10	9.8569e-07	5.91857
unc119b	UNC119	NM_001040394	3.1282	8.11008e-08	0.000133212	2.29
mhc1uba	HLA-B	NM_131471	2.88688	0.00010904	0.0275267	6.6935
cry2b	CRY1	NM_131792	2.87268	1.15101e-09	2.65861e-06	3.43778
hmox1	HMOX1	NM_001127516	2.59709	6.92055e-05	0.021033	4.06
dhrs2	DHRS4	NM_200567	1.98758	8.26674e-07	0.000734405	1.62
