# Supplementary material for: Therapeutic Silencing of Centromere Protein X Ameliorates Hyperglycemia in Zebrafish and Mouse Models of Type 2 Diabetes Mellitus
Source: Front Genet. 2019 Jul 29;10:693. doi: 10.3389/fgene.2019.00693 (PMC6681619; doi:10.3389/fgene.2019.00693)
Supplement: Supplementary file 5 [file Table_5.xlsx]

## Sheet: ALL
Name	Total # of Neighbors	Gene Set Seed	Overlap	Percent Overlap	Overlapping Entities	p-value	Jaccard similarity
Expression Targets of INS	1293	INS	53	4	SLC2A1;MAPK1;LDLR;ACACA;G6PC;LEP;RETN;PPARG;PTPN1;VEGFA;ACOX1;INSL3;AKT2;IGF2;PIK3R1;PIK3R2;PRL;IGF1R;IGFBP1;AKT1;ACTB;PKLR;NOS2;NPY;IRS2;IRS1;EIF4EBP1;GRB2;SREBF1;GAPDH;KRAS;G6PC2;SERPINE1;m_Ins1;TG;BCL2L1;CFD;CEBPB;SHC1;UCP1;JUN;GSK3B;CEBPA;GCK;FOS;MTOR;SORBS1;KLF10;FBP1;HK2;PCK2;PRKCI;ERCC1	5.07929e-36	0.0398796
Expression Targets of MTOR	645	MTOR	35	5	SLC2A1;PRKCZ;PRKCG;SERPINE1;LDLR;ACACA;LEP;BCL2L1;PTPN1;PPARG;CEBPB;VEGFA;IGF2;AKT2;SHC1;IGF1R;UCP1;IGFBP1;AKT1;CEBPA;JUN;FOS;ACTB;MTOR;NOS2;HSP90AB1;NPY;PDPK1;HK2;IRS2;IRS1;EIF4EBP1;SREBF1;PRKCI;ERCC1	2.06542e-26	0.0500715
Expression Targets of LEP	767	LEP	36	4	HRAS;SLC2A1;SERPINE1;MAPK1;LDLR;m_Ins1;ACACA;G6PC;LEP;TG;RETN;BCL2L1;PTPN1;PPARG;CFD;INSL3;VEGFA;CEBPB;ACOX1;IGF2;PRL;IGF1R;UCP1;IGFBP1;JUN;ACTB;GCK;FOS;NOS2;NPY;ADRA1D;PPP1CA;IRS1;RAF1;SREBF1;AEBP1	4.75718e-25	0.0439024
Expression Targets of IGF1	842	IGF1	37	4	SLC2A1;HRAS;GAPDH;SERPINE1;B2M;MAPK1;LDLR;ACACA;G6PC;LEP;GAB1;TG;RETN;BCL2L1;PPARG;CFD;VEGFA;IGF2;PIK3R1;PIK3R2;PRL;IGF1R;IGFBP1;UCP1;AKT1;JUN;GSK3B;GCK;ACTB;FOS;NOS2;NPY;IRS2;IRS1;GRB10;SREBF1;ERCC1	8.43809e-25	0.041387
Expression Targets of AMPK	476	AMPK	30	6	SLC2A1;SERPINE1;MAPK1;LDLR;ACACA;G6PC;BCL2L1;PPARG;CEBPB;VEGFA;ACOX1;IGF1R;IGFBP1;UCP1;AKT1;CEBPA;ACTB;FOS;GCK;MTOR;FBP1;PKLR;KLF10;NOS2;NPY;HK2;IRS2;PCK2;SREBF1;SLC27A4	2.50448e-24	0.0560748
Expression Targets of PTEN	308	PTEN	25	8	CBL;SLC2A1;GAPDH;PRKCZ;SERPINE1;G6PC;BCL2L1;CEBPB;VEGFA;IGF2;IGF1R;UCP1;AKT1;CEBPA;ACTB;FOS;MTOR;PKLR;NOS2;AKT3;HK2;IRS2;EIF4EBP1;GRB10;SREBF1	6.95603e-23	0.0672043
Expression Targets of EGF	981	EGF	37	3	CBL;SLC2A1;GAPDH;SERPINE1;MAPK1;LDLR;G6PC;LEP;TG;BCL2L1;PPARG;INSL3;VEGFA;CEBPB;IGF2;PIK3R1;PRL;IGF1R;UCP1;IGFBP1;FRS3;AKT1;JUN;CEBPA;FOS;ACTB;GCK;DOK1;KLF10;NOS2;NPY;PDPK1;IRS2;IRS1;RAF1;SREBF1;ERCC1	1.71445e-22	0.035818
Expression Targets of GH1	507	GH1	29	5	SLC2A1;HRAS;GAPDH;SERPINE1;LDLR;ACACA;G6PC;LEP;RETN;BCL2L1;PPARG;CFD;VEGFA;CEBPB;ACOX1;IGF2;PIK3R1;PRL;IGF1R;UCP1;IGFBP1;JUN;CEBPA;ACTB;FOS;GCK;NOS2;PCK2;SREBF1	2.63244e-22	0.0511464
Expression Targets of PPARG	907	PPARG	35	3	SLC2A1;GAPDH;SERPINE1;LDLR;ACACA;G6PC;LEP;TG;BCL2L1;RETN;PPARG;CFD;VEGFA;ACOX1;PIK3R1;IGF1R;UCP1;IGFBP1;GSK3B;CEBPA;FOS;GCK;ACTB;SORBS1;DOK1;NOS2;NPY;PDPK1;HK2;IRS2;IRS1;PCK2;GPD1;SLC27A4;SREBF1	1.70475e-21	0.0364204
Expression Targets of PPAR	452	PPAR	27	5	SLC2A1;CBL;GAPDH;SERPINE1;LDLR;ACACA;G6PC;LEP;RETN;PPARG;VEGFA;ACOX1;PIK3R1;PRL;UCP1;IGFBP1;CEBPA;GCK;FOS;SORBS1;NOS2;HK2;IRS1;IRS2;GPD1;SREBF1;SLC27A4	3.20941e-21	0.0525292
Expression Targets of GLP1R	242	GLP1R	22	9	SLC2A1;IGF1R;IGFBP1;AKT1;JUN;CEBPA;FOS;GCK;MTOR;SERPINE1;NOS2;NPY;m_Ins1;DUSP14;G6PC;IRS2;LEP;BCL2L1;PPARG;VEGFA;CEBPB;SREBF1	3.22102e-21	0.0711974
Expression Targets of CREB1	954	CREB1	35	3	SLC2A1;HRAS;GAPDH;PRKCZ;PRKCG;SERPINE1;LDLR;m_Ins1;ACACA;G6PC;LEP;TG;BCL2L1;PPARG;VEGFA;CEBPB;PRL;IGF1R;BRAF;UCP1;IGFBP1;AKT1;CEBPA;JUN;FOS;GCK;FBP1;HSP90AB1;NOS2;NPY;HK2;IRS2;IRS1;PCK2;AEBP1	8.80708e-21	0.0347222
Expression Targets of ADIPOQ	378	ADIPOQ	25	6	SLC2A1;SERPINE1;LDLR;m_Ins1;G6PC;LEP;BCL2L1;RETN;PTPN1;PPARG;CFD;VEGFA;SHC1;UCP1;IGFBP1;AKT1;JUN;FOS;MTOR;NOS2;IRS1;IRS2;PCK2;SREBF1;SLC27A4	1.06123e-20	0.0565611
Expression Targets of MATE	41	MATE	13	30	UCP1;GAPDH;AKT1;CEBPA;FOS;NOS2;LDLR;ACACA;IRS2;LEP;RETN;PPARG;SREBF1	2.97596e-20	0.111111
Expression Targets of FOXO1	443	FOXO1	26	5	SERPINE1;ACACA;G6PC;BCL2L1;RETN;PPARG;CEBPB;VEGFA;IGF2;PRL;IGF1R;UCP1;IGFBP1;CEBPA;GCK;FOS;MTOR;FBP1;PKLR;NOS2;NPY;HK2;IRS2;PCK2;EIF4EBP1;SREBF1	3.13357e-20	0.0513834
Expression Targets of SREBF1	233	SREBF1	21	8	UCP1;GAPDH;CEBPA;GCK;ACTB;SERPINE1;PKLR;LDLR;HK2;ACACA;G6PC;IRS1;IRS2;LEP;TG;GPD1;RETN;PPARG;VEGFA;CEBPB;SREBF1	3.45797e-20	0.0697674
Expression Targets of PI3K	1167	PI3K	37	3	SLC2A1;GAPDH;SERPINE1;MAPK1;LDLR;G6PC;LEP;TG;BCL2L1;RETN;PPARG;VEGFA;CEBPB;IGF2;AKT2;PIK3R1;PRL;IGF1R;UCP1;IGFBP1;AKT1;JUN;CEBPA;GSK3B;GCK;FOS;MTOR;NOS2;HSP90AB1;NPY;AKT3;HK2;IRS1;IRS2;EIF4EBP1;SREBF1;ERCC1	6.40473e-20	0.0303527
Expression Targets of NR3C1	622	NR3C1	29	4	HRAS;SLC2A1;CBL;GAPDH;PRKCZ;G6PC2;PRKCG;SERPINE1;ACACA;G6PC;LEP;BCL2L1;PPARG;CEBPB;VEGFA;IGF2;PRL;UCP1;IGFBP1;JUN;CEBPA;FOS;MTOR;PKLR;NOS2;NPY;ADRA1D;RAF1;SREBF1	7.51546e-20	0.042522
Expression Targets of INSR	124	INSR	17	13	IGF1R;SLC2A1;IGFBP1;ACTB;GCK;FOS;SERPINE1;NPY;LDLR;HK2;ACACA;G6PC;IRS1;BCL2L1;VEGFA;ERCC1;PRL	1.40305e-19	0.0867347
Expression Targets of NCOA1	125	NCOA1	17	13	UCP1;CEBPA;JUN;GCK;FOS;SERPINE1;PKLR;FBP1;B2M;NOS2;G6PC;IRS1;PPARG;ACOX1;VEGFA;SREBF1;PRL	1.61516e-19	0.0862944
Expression Targets of AKT1	997	AKT1	34	3	SLC2A1;GAPDH;SERPINE1;MAPK1;LDLR;ACACA;G6PC;LEP;RETN;BCL2L1;PPARG;VEGFA;CEBPB;IGF2;AKT2;PRL;IGF1R;IGFBP1;UCP1;AKT1;JUN;GSK3B;CEBPA;GCK;FOS;MTOR;NOS2;NPY;AKT3;HK2;IRS2;IRS1;EIF4EBP1;SREBF1	3.76952e-19	0.0323194
Expression Targets of GHR	65	GHR	14	21	IGF1R;UCP1;IGFBP1;AKT1;JUN;FOS;NPY;IRS2;IRS1;PPARG;VEGFA;IGF2;SREBF1;PRL	3.77548e-19	0.1
Expression Targets of AKT2	91	AKT2	15	16	IGF1R;SLC2A1;AKT1;JUN;GCK;AKT3;HK2;ACACA;G6PC;PTPN1;PPARG;CEBPB;AKT2;SREBF1;IGF2	1.30973e-18	0.0909091
Expression Targets of GCG	178	GCG	18	10	UCP1;IGFBP1;KRAS;GCK;FOS;SERPINE1;PKLR;NOS2;LDLR;HK2;ACACA;G6PC;IRS2;LEP;PCK2;CEBPB;SREBF1;IGF2	2.84352e-18	0.0722892
Expression Targets of TORC1	289	TORC1	21	7	SLC2A1;UCP1;JUN;CEBPA;FOS;ACTB;HSP90AB1;NPY;LDLR;HK2;ACACA;IRS1;IRS2;LEP;EIF4EBP1;BCL2L1;PPARG;CEBPB;VEGFA;SREBF1;IGF2	3.00722e-18	0.0588235
Expression Targets of FGF21	148	FGF21	17	11	SLC2A1;IGFBP1;UCP1;CEBPA;GCK;FOS;SERPINE1;NPY;LDLR;ACACA;G6PC;LEP;PPARG;CEBPB;VEGFA;ACOX1;SREBF1	3.0436e-18	0.0772727
Expression Targets of TNF	2295	TNF	47	2	SLC2A1;GAPDH;SERPINE1;B2M;MAPK1;LDLR;ACACA;PIK3CA;GUSB;G6PC;LEP;GAB1;TG;BCL2L1;RETN;PTPN1;PPARG;ACOX1;VEGFA;INSL3;CEBPB;SHC1;IGF2;PRL;IGF1R;UCP1;IGFBP1;AKT1;CEBPA;JUN;ACTB;FOS;GCK;MTOR;HSP90AB1;NOS2;NPY;HK2;ADRA1D;IRS2;IRS1;PCK2;GPD1;GRB2;SREBF1;SLC27A4;PRKCI	3.68285e-18	0.0201113
Expression Targets of STAT3	928	STAT3	32	3	SLC2A1;SERPINE1;ACACA;G6PC;LEP;RETN;BCL2L1;PPARG;CEBPB;ACOX1;VEGFA;AKT2;IGF2;PIK3R1;UCP1;IGFBP1;AKT1;CEBPA;JUN;GSK3B;FOS;NOS2;HSP90AB1;NPY;PDPK1;NCK1;HK2;PPP1CA;IRS2;IRS1;SREBF1;AEBP1	4.29093e-18	0.0324873
Expression Targets of CEBPA	725	CEBPA	29	3	GAPDH;SERPINE1;LDLR;m_Ins1;ACACA;G6PC;LEP;BCL2L1;RETN;CFD;PPARG;ACOX1;CEBPB;VEGFA;IGF2;PRL;IGFBP1;UCP1;CEBPA;JUN;GCK;FOS;FBP1;NOS2;IRS1;PCK2;EIF4EBP1;GPD1;SREBF1	4.80085e-18	0.0369427
Expression Targets of IL6	1096	IL6	34	3	SLC2A1;PRKCG;SERPINE1;LDLR;ACACA;G6PC;LEP;TG;RETN;BCL2L1;PPARG;PTPN1;CEBPB;VEGFA;INSL3;IGF2;IGFBP1;UCP1;CEBPA;JUN;FOS;GCK;ACTB;MTOR;HSP90AB1;NOS2;NPY;HK2;PPP1CA;IRS2;IRS1;SLC27A4;SREBF1;AEBP1	7.04587e-18	0.0295395
Expression Targets of PKC	955	PKC	32	3	SLC2A1;PRKCZ;SERPINE1;MAPK1;LDLR;GUSB;TG;RETN;BCL2L1;PTPN1;PPARG;VEGFA;CEBPB;ACOX1;PRL;IGF1R;IGFBP1;AKT1;CEBPA;JUN;GCK;ACTB;FOS;NOS2;HSP90AB1;NPY;IRS2;IRS1;PTPRF;RAF1;SREBF1;PRKCI	9.90953e-18	0.0316206
Expression Targets of STAT5	307	STAT5	21	6	IGFBP1;UCP1;GAPDH;AKT1;CEBPA;FOS;GCK;NPY;m_Ins1;PIK3CA;ACACA;G6PC;BCL2L1;PPARG;VEGFA;ACOX1;GRB10;SREBF1;IGF2;PIK3R1;PRL	1.03613e-17	0.056
Expression Targets of PPARA	625	PPARA	27	4	SLC2A1;SERPINE1;LDLR;ACACA;G6PC;RETN;PPARG;VEGFA;ACOX1;PIK3R1;PRL;UCP1;IGFBP1;JUN;FOS;ACTB;GCK;MTOR;PKLR;NOS2;NPY;PDPK1;HK2;IRS1;GPD1;SLC27A4;SREBF1	1.30463e-17	0.0393013
Expression Targets of SP1	1767	SP1	41	2	SLC2A1;HRAS;GAPDH;G6PC2;SERPINE1;LDLR;ACACA;G6PC;LEP;BCL2L1;RETN;PTPN1;PPARG;INSL3;ACOX1;VEGFA;CEBPB;SHC1;IGF2;PRL;IGF1R;IGFBP1;CEBPA;JUN;FOS;GCK;ACTB;PKLR;FBP1;HSP90AB1;NOS2;NPY;PDPK1;HK2;IRS2;IRS1;PCK2;RAF1;SREBF1;ERCC1;AEBP1	2.35962e-17	0.0225895
Expression Targets of RNA polymerase II	523	RNA polymerase II	25	4	HRAS;GAPDH;SERPINE1;PIK3CA;G6PC;BCL2L1;PTPN1;PPARG;CEBPB;VEGFA;IGF2;PRL;IGF1R;IGFBP1;CEBPA;JUN;FOS;ACTB;GCK;PKLR;KLF10;NOS2;HK2;IRS2;SREBF1	2.52056e-17	0.0425894
Expression Targets of IGF1R	201	IGF1R	18	8	IGF1R;UCP1;AKT1;GCK;FOS;SERPINE1;NOS2;HK2;PIK3CA;IRS2;IRS1;BCL2L1;RETN;PPARG;VEGFA;IGF2;SREBF1;PRKCI	2.52793e-17	0.0661765
Expression Targets of PPARGC1A	238	PPARGC1A	19	7	SLC2A1;UCP1;ACTB;GCK;SORBS1;SERPINE1;FBP1;MAPK1;LDLR;HK2;ACACA;G6PC;IRS1;IRS2;GPD1;BCL2L1;ACOX1;VEGFA;SREBF1	2.5746e-17	0.0616883
Expression Targets of retinoid-X receptor	435	retinoid-X receptor	23	5	SLC2A1;UCP1;GAPDH;CEBPA;GCK;FOS;SERPINE1;NOS2;LDLR;ACACA;G6PC;LEP;RETN;BCL2L1;CFD;CEBPB;VEGFA;ACOX1;SLC27A4;SREBF1;PIK3R1;ERCC1;PRL	6.73173e-17	0.0459082
Expression Targets of SIRT1	443	SIRT1	23	5	SLC2A1;IGF1R;UCP1;IGFBP1;KRAS;GCK;MTOR;SERPINE1;FBP1;NOS2;NPY;LDLR;HK2;ACACA;G6PC;RETN;BCL2L1;PPARG;PTPN1;VEGFA;SREBF1;AKT2;SHC1	1.0019e-16	0.0451866
Expression Targets of PDGF	616	PDGF	26	4	SLC2A1;GAPDH;KRAS;SERPINE1;MAPK1;LDLR;LEP;PTPN1;PPARG;VEGFA;CEBPB;IGF2;PRL;IGF1R;UCP1;AKT1;CEBPA;JUN;ACTB;FOS;NOS2;HK2;ADRA1D;IRS2;SREBF1;AEBP1	1.04631e-16	0.0382916
Expression Targets of BDNF	397	BDNF	22	5	SLC2A1;UCP1;GAPDH;AKT1;CEBPA;PRKCZ;JUN;FOS;ACTB;SERPINE1;NOS2;NPY;MAPK1;PIK3CA;G6PC;IRS2;BCL2L1;CEBPB;VEGFA;SHC1;IGF2;PRKCI	1.33401e-16	0.0474138
Expression Targets of RPS6KB1	123	RPS6KB1	15	12	IGFBP1;CEBPA;FOS;SERPINE1;NOS2;NPY;HK2;IRS1;IRS2;BCL2L1;PPARG;VEGFA;SREBF1;IGF2;PIK3R1	1.39279e-16	0.0761421
Expression Targets of proteasome endopeptidase complex	1401	proteasome endopeptidase complex	36	2	KRAS;LDLR;ACACA;G6PC;LEP;TG;GAB1;BCL2L1;PPARG;VEGFA;CEBPB;AKT2;PIK3R1;PIK3R2;PRL;IGF1R;BRAF;UCP1;AKT1;JUN;CEBPA;FOS;MTOR;DOK1;FBP1;NOS2;PDPK1;NCK1;HK2;PPP1CA;IRS2;IRS1;EIF4EBP1;RAF1;SREBF1;ERCC1	2.18234e-16	0.0247593
Expression Targets of TGFB1	2094	TGFB1	43	2	HRAS;SLC2A1;CBL;KRAS;SERPINE1;B2M;MAPK1;LDLR;PIK3CA;GUSB;G6PC;MAP2K1;TG;RETN;BCL2L1;PPARG;CFD;ACOX1;CEBPB;VEGFA;IGF2;PIK3R2;PRL;IGF1R;IGFBP1;UCP1;AKT1;CEBPA;JUN;GSK3B;ACTB;FOS;FBP1;KLF10;HSP90AB1;NOS2;HK2;PPP1CA;EIF4EBP1;GRB2;SREBF1;AEBP1;ERCC1	2.34361e-16	0.0200935
Expression Targets of ubiquitin	839	ubiquitin	29	3	CBL;GAPDH;KRAS;MAPK1;LDLR;ACACA;GUSB;G6PC;PPARG;VEGFA;CEBPB;SHC1;PIK3R2;IGF1R;AKT1;CEBPA;JUN;GSK3B;ACTB;FOS;DOK1;FBP1;KLF10;NOS2;DOK3;HK2;IRS1;IRS2;SREBF1	2.34719e-16	0.0322581
Expression Targets of MLXIPL	79	MLXIPL	13	16	UCP1;GAPDH;ACTB;GCK;PKLR;KLF10;HK2;ACACA;G6PC;IRS2;GPD1;PPARG;SREBF1	3.12167e-16	0.083871
Expression Targets of MAP2K1	284	MAP2K1	19	6	CBL;SLC2A1;IGF1R;UCP1;JUN;CEBPA;FOS;SERPINE1;NOS2;MAPK1;LDLR;IRS2;MAP2K1;RETN;PPARG;VEGFA;CEBPB;ERCC1;PRL	6.82774e-16	0.0536723
Expression Targets of MAPK14	875	MAPK14	29	3	SLC2A1;SERPINE1;MAPK1;LDLR;m_Ins1;ACACA;G6PC;LEP;BCL2L1;PPARG;CEBPB;ACOX1;VEGFA;AKT2;IGF2;IGFBP1;UCP1;BRAF;CEBPA;JUN;FOS;NOS2;NPY;HK2;ARAF;EIF4EBP1;SREBF1;SLC27A4;ERCC1	7.08486e-16	0.031016
Expression Targets of SOCS3	138	SOCS3	15	10	CEBPA;JUN;FOS;NOS2;NPY;LDLR;ACACA;IRS2;IRS1;BCL2L1;PPARG;VEGFA;CEBPB;SREBF1;PIK3R1	7.99982e-16	0.0707547
Expression Targets of CEBPB	614	CEBPB	25	4	LDLR;m_Ins1;ACACA;G6PC;LEP;BCL2L1;RETN;CFD;PPARG;CEBPB;ACOX1;VEGFA;IGF2;PRL;IGFBP1;UCP1;JUN;CEBPA;FOS;HSP90AB1;NOS2;HK2;IRS1;GPD1;SREBF1	1.062e-15	0.0368732
Expression Targets of IGF2	174	IGF2	16	9	IGF1R;SLC2A1;UCP1;IGFBP1;JUN;FOS;NOS2;B2M;NPY;LEP;RETN;BCL2L1;VEGFA;IGF2;GRB10;SREBF1	1.16314e-15	0.0647773
Expression Targets of PKA	751	PKA	27	3	SLC2A1;PRKCZ;PRKCG;SERPINE1;MAPK1;LDLR;ACACA;G6PC;LEP;TG;BCL2L1;PTPN1;PPARG;VEGFA;CEBPB;PRL;UCP1;IGFBP1;JUN;FOS;FBP1;NOS2;NPY;HK2;IRS2;GPD1;SREBF1	1.26501e-15	0.0332103
Expression Targets of IL1B	1486	IL1B	36	2	SLC2A1;SERPINE1;MAPK1;LDLR;GUSB;G6PC;LEP;TG;BCL2L1;RETN;PPARG;VEGFA;CEBPB;IGF2;SHC1;PRL;IGF1R;UCP1;IGFBP1;AKT1;CEBPA;JUN;ACTB;FOS;GCK;NOS2;HSP90AB1;NPY;PDPK1;ADRA1D;HK2;IRS1;IRS2;GRB2;SREBF1;ERCC1	1.39755e-15	0.0233918
Expression Targets of IRS1	67	IRS1	12	17	SLC2A1;UCP1;G6PC;IRS1;IRS2;CEBPA;FOS;GCK;PPARG;VEGFA;SREBF1;SHC1	1.61699e-15	0.0833333
Expression Targets of MMP14	52	MMP14	11	20	UCP1;G6PC;JUN;CEBPA;FOS;SERPINE1;PPARG;NOS2;VEGFA;SREBF1;LDLR	3.79761e-15	0.0846154
Expression Targets of EPO	413	EPO	21	5	SLC2A1;GAPDH;AKT1;JUN;CEBPA;FOS;SERPINE1;PKLR;NOS2;NPY;MAPK1;m_Ins1;ADRA1D;G6PC;LEP;RETN;BCL2L1;PTPN1;PPARG;VEGFA;IGF2	4.04836e-15	0.043659
Expression Targets of PPARD	319	PPARD	19	5	SLC2A1;HRAS;UCP1;GCK;ACTB;FOS;SERPINE1;NOS2;LDLR;PDPK1;ACACA;IRS1;LEP;GPD1;BCL2L1;PPARG;VEGFA;ACOX1;SREBF1	5.72264e-15	0.0488432
Expression Targets of SRC	421	SRC	21	4	CBL;IGF1R;SLC2A1;IGFBP1;AKT1;JUN;CEBPA;FOS;ACTB;SERPINE1;DOK1;KLF10;NOS2;MAPK1;LDLR;G6PC;EIF4EBP1;BCL2L1;VEGFA;SREBF1;PRL	5.9182e-15	0.0429448
Expression Targets of NCOA3	128	NCOA3	14	10	IGF1R;SLC2A1;AKT1;CEBPA;JUN;GCK;PIK3CA;G6PC;IRS1;IRS2;PPARG;IGF2;SREBF1;PRL	7.2717e-15	0.0689655
Expression Targets of RETN	161	RETN	15	9	SLC2A1;UCP1;GSK3B;FOS;SERPINE1;NOS2;NPY;LDLR;ACACA;G6PC;IRS2;RETN;PTPN1;VEGFA;CEBPB	8.0925e-15	0.0638298
Expression Targets of ARNTL	201	ARNTL	16	7	UCP1;CEBPA;FOS;SERPINE1;KLF10;NPY;LDLR;G6PC;LEP;RETN;ACOX1;VEGFA;CEBPB;SREBF1;PIK3R1;PRL	1.13631e-14	0.0583942
Expression Targets of GCK	40	GCK	10	24	SLC2A1;ACACA;UCP1;G6PC;IRS2;GCK;FOS;PKLR;HSP90AB1;MAPK1	1.2222e-14	0.0840336
Expression Targets of mitogen-activated protein kinase	1239	mitogen-activated protein kinase	32	2	SLC2A1;GAPDH;SERPINE1;MAPK1;LDLR;G6PC;LEP;TG;BCL2L1;RETN;PPARG;PTPN1;VEGFA;CEBPB;AKT2;IGF2;PRL;UCP1;IGFBP1;AKT1;JUN;CEBPA;GSK3B;GCK;FOS;FBP1;NOS2;NPY;HK2;GPD1;SREBF1;ERCC1	1.67733e-14	0.0246914
Expression Targets of GHRH	81	GHRH	12	14	IGF1R;SLC2A1;IGFBP1;UCP1;KRAS;JUN;FOS;NOS2;PPARG;VEGFA;IGF2;PRL	1.73152e-14	0.0759494
Expression Targets of PRL	447	PRL	21	4	IGF1R;SLC2A1;IGFBP1;UCP1;FOS;GCK;SERPINE1;NOS2;B2M;NPY;m_Ins1;LEP;GPD1;BCL2L1;PPARG;CEBPB;ACOX1;VEGFA;SREBF1;IGF2;PRL	1.92755e-14	0.0407767
Expression Targets of PTH	254	PTH	17	6	IGF1R;SLC2A1;UCP1;IGFBP1;GAPDH;JUN;GSK3B;PRKCZ;FOS;SERPINE1;NOS2;IRS1;LEP;GPD1;PPARG;VEGFA;IGF2	2.71547e-14	0.0521472
Expression Targets of EP300	515	EP300	22	4	IGFBP1;GAPDH;CEBPA;JUN;GSK3B;GCK;FOS;MTOR;SERPINE1;PKLR;NOS2;B2M;HSP90AB1;m_Ins1;ACACA;G6PC;LEP;RETN;PPARG;VEGFA;SREBF1;PRL	2.89608e-14	0.0378007
Expression Targets of EGR1	458	EGR1	21	4	IGF1R;UCP1;GAPDH;CEBPA;JUN;FOS;SERPINE1;FBP1;HSP90AB1;NPY;LDLR;PDPK1;m_Ins1;G6PC;EIF4EBP1;PPARG;PTPN1;VEGFA;CEBPB;IGF2;SREBF1	3.1048e-14	0.039924
Expression Targets of TP53	1270	TP53	32	2	SLC2A1;CBL;HRAS;GAPDH;KRAS;SERPINE1;LDLR;PIK3CA;TG;BCL2L1;PPARG;VEGFA;IGF2;SHC1;PRL;IGF1R;UCP1;IGFBP1;JUN;CEBPA;GSK3B;FOS;GCK;ACTB;SORBS1;HSP90AB1;NOS2;PDPK1;HK2;IRS2;SREBF1;ERCC1	3.33992e-14	0.0241145
Expression Targets of APP	582	APP	23	3	HRAS;SLC2A1;AKT1;GSK3B;JUN;CEBPA;ACTB;FOS;PRKCG;SERPINE1;NOS2;NPY;LDLR;PPP1CA;IRS1;IRS2;EIF4EBP1;BCL2L1;CEBPB;VEGFA;SHC1;IGF2;SREBF1	3.50415e-14	0.0354938
Expression Targets of GNAS	63	GNAS	11	17	UCP1;IRS2;KRAS;JUN;FOS;TG;BCL2L1;PPARG;NPY;VEGFA;PRL	3.53162e-14	0.0780142
Expression Targets of protein tyrosine kinase	304	protein tyrosine kinase	18	5	SLC2A1;IGF1R;CEBPA;JUN;KRAS;ACTB;FOS;GCK;SERPINE1;DOK1;NOS2;B2M;LDLR;BCL2L1;PPARG;VEGFA;ERCC1;PRL	3.59646e-14	0.048
Expression Targets of MYC	792	MYC	26	3	SLC2A1;GAPDH;SERPINE1;ACACA;PIK3CA;GUSB;G6PC;BCL2L1;VEGFA;CEBPB;IGF2;IGF1R;JUN;CEBPA;GCK;ACTB;FOS;MTOR;PKLR;NOS2;AKT3;PDPK1;HK2;ARAF;EIF4EBP1;SREBF1	4.10847e-14	0.0304094
Expression Targets of IRS	46	IRS	10	21	UCP1;IGFBP1;G6PC;CEBPA;IRS2;PPARG;NPY;VEGFA;SREBF1;PRL	5.49898e-14	0.08
Expression Targets of RXRA	267	RXRA	17	6	UCP1;CEBPA;GCK;FOS;SERPINE1;PKLR;HSP90AB1;NOS2;LDLR;G6PC;IRS1;LEP;RETN;PPARG;ACOX1;SREBF1;PRL	6.15342e-14	0.0501475
Expression Targets of TSH	270	TSH	17	6	IGF1R;HRAS;SLC2A1;UCP1;GAPDH;JUN;FOS;ACTB;SERPINE1;G6PC;IRS1;TG;VEGFA;IGF2;SREBF1;SHC1;PRL	7.38595e-14	0.0497076
Expression Targets of FOXO3	322	FOXO3	18	5	IGF1R;SLC2A1;IGFBP1;FOS;MTOR;SERPINE1;NOS2;PIK3CA;G6PC;IRS2;EIF4EBP1;BCL2L1;PPARG;PTPN1;VEGFA;CEBPB;SREBF1;IGF2	9.64648e-14	0.0458015
Expression Targets of MAPK1	1232	MAPK1	31	2	SLC2A1;SERPINE1;MAPK1;LDLR;m_Ins1;ACACA;G6PC;LEP;RETN;BCL2L1;PPARG;CEBPB;VEGFA;AKT2;PRL;UCP1;IGFBP1;AKT1;JUN;CEBPA;FOS;MTOR;NOS2;NPY;HK2;DUSP14;IRS2;IRS1;EIF4EBP1;SREBF1;ERCC1	1.01098e-13	0.024031
Expression Targets of MAP2K6	95	MAP2K6	12	12	SLC2A1;UCP1;KRAS;CEBPA;JUN;FOS;NOS2;LDLR;IRS1;IRS2;RETN;VEGFA	1.22877e-13	0.0697674
Expression Targets of GSK3B	438	GSK3B	20	4	IGF1R;SLC2A1;IGFBP1;GSK3B;JUN;CEBPA;GCK;FOS;SERPINE1;NOS2;ACACA;G6PC;IRS1;IRS2;GAB1;BCL2L1;PTPN1;PPARG;VEGFA;SREBF1	1.51195e-13	0.0394477
Expression Targets of HGF	497	HGF	21	4	SLC2A1;IGFBP1;GAPDH;AKT1;CEBPA;JUN;GCK;FOS;ACTB;SERPINE1;NOS2;MAPK1;LDLR;PDPK1;G6PC;RPS6KA1;TG;BCL2L1;INSL3;VEGFA;SREBF1	1.52593e-13	0.0371681
Expression Targets of HDAC1	442	HDAC1	20	4	IGF1R;UCP1;GAPDH;AKT1;CEBPA;JUN;GSK3B;GCK;ACTB;FOS;SERPINE1;NOS2;MAPK1;LDLR;G6PC;LEP;BCL2L1;PPARG;VEGFA;SREBF1	1.79059e-13	0.0391389
Expression Targets of IL1 family	565	IL1 family	22	3	IGF1R;SLC2A1;IGFBP1;UCP1;GAPDH;JUN;GCK;FOS;SERPINE1;NOS2;B2M;LDLR;LEP;TG;EIF4EBP1;RETN;BCL2L1;PPARG;VEGFA;CEBPB;SREBF1;PRL	1.88978e-13	0.0348101
Expression Targets of ESR1	700	ESR1	24	3	SLC2A1;GAPDH;SERPINE1;MAPK1;LDLR;ACACA;G6PC;LEP;RETN;PPARG;VEGFA;INSL3;IGF2;PRL;IGF1R;UCP1;CEBPA;JUN;FOS;ACTB;NOS2;NPY;IRS1;SREBF1	1.92675e-13	0.0313725
Expression Targets of LXR	388	LXR	19	4	SLC2A1;UCP1;GAPDH;FOS;GCK;FBP1;PKLR;NOS2;LDLR;ACACA;G6PC;LEP;RETN;BCL2L1;PPARG;PTPN1;ACOX1;VEGFA;SREBF1	1.94326e-13	0.0414847
Expression Targets of CEBPD	162	CEBPD	14	8	IGF1R;UCP1;GAPDH;CEBPA;FOS;MTOR;SERPINE1;NOS2;LEP;BCL2L1;PPARG;CFD;CEBPB;PRL	1.94582e-13	0.0590717
Expression Targets of MSTN	129	MSTN	13	10	SLC2A1;IGF1R;UCP1;CEBPA;SERPINE1;KLF10;HK2;G6PC;IRS1;RETN;PPARG;VEGFA;IGF2	2.08984e-13	0.0634146
Expression Targets of NR0B2	163	NR0B2	14	8	UCP1;JUN;FOS;GCK;SERPINE1;FBP1;PKLR;NOS2;ACACA;G6PC;IRS1;PPARG;ACOX1;SREBF1	2.11835e-13	0.0588235
Expression Targets of AR	576	AR	22	3	IGF1R;UCP1;IGFBP1;AKT1;KRAS;FOS;SERPINE1;B2M;LDLR;ADRA1D;LEP;BCL2L1;PTPN1;PPARG;VEGFA;GRB2;INSL3;CEBPB;GRB10;SHC1;PIK3R2;PRL	2.78405e-13	0.0342146
Expression Targets of mitogen-activated protein kinase kinase	168	mitogen-activated protein kinase kinase	14	8	IGF1R;SLC2A1;IGFBP1;JUN;PRKCZ;CEBPA;FOS;SERPINE1;G6PC;BCL2L1;RETN;VEGFA;IGF2;PRL	3.21255e-13	0.0576132
Expression Targets of PTK2	170	PTK2	14	8	IGF1R;SLC2A1;AKT1;JUN;FOS;NOS2;MAPK1;LDLR;IRS2;IRS1;BCL2L1;PPARG;VEGFA;IGF2	3.78055e-13	0.0571429
Expression Targets of EIF4EBP2	14	EIF4EBP2	7	46	UCP1;AKT1;PRKCZ;CEBPA;IRS1;PPARG;VEGFA	6.54028e-13	0.0729167
Expression Targets of EIF2S1	142	EIF2S1	13	9	GAPDH;AKT1;PRKCZ;JUN;CEBPA;FOS;NOS2;ACACA;PCK2;BCL2L1;PPARG;CEBPB;VEGFA	7.23023e-13	0.059633
Expression Targets of ADCYAP1	267	ADCYAP1	16	5	UCP1;JUN;FOS;ACTB;NOS2;HSP90AB1;NPY;MAPK1;IRS2;PTPRF;LEP;BCL2L1;RETN;CEBPB;VEGFA;PRL	9.24362e-13	0.0470588
Expression Targets of FOXC2	84	FOXC2	11	12	HK2;UCP1;CEBPA;IRS1;LEP;SERPINE1;PPARG;MAPK1;VEGFA;CEBPB;SREBF1	9.24782e-13	0.0679012
Expression Targets of LEPR	84	LEPR	11	12	UCP1;G6PC;JUN;FOS;LEP;BCL2L1;NOS2;PPARG;NPY;VEGFA;SREBF1	9.24782e-13	0.0679012
Expression Targets of chorionic gonadotropin	546	chorionic gonadotropin	21	3	IGF1R;SLC2A1;IGFBP1;GAPDH;CEBPA;FOS;ACTB;SERPINE1;NOS2;LDLR;LEP;TG;BCL2L1;RETN;PPARG;INSL3;CEBPB;VEGFA;SREBF1;IGF2;PRL	9.33986e-13	0.034202
Expression Targets of JUN	756	JUN	24	3	IGF1R;UCP1;GAPDH;JUN;FOS;SERPINE1;NOS2;MAPK1;NPY;LDLR;m_Ins1;PDPK1;G6PC;PCK2;RETN;BCL2L1;PPARG;CEBPB;VEGFA;IGF2;SREBF1;AKT2;ERCC1;PRL	1.00756e-12	0.0292326
Expression Targets of histone deacetylase	991	histone deacetylase	27	2	SLC2A1;GAPDH;KRAS;SERPINE1;LDLR;G6PC;TG;BCL2L1;PPARG;VEGFA;SHC1;PRL;IGF1R;UCP1;IGFBP1;JUN;CEBPA;FOS;GCK;FBP1;NOS2;NPY;HK2;EIF4EBP1;RAF1;SREBF1;ERCC1	1.01012e-12	0.025641
Expression Targets of IRS2	42	IRS2	9	20	SLC2A1;IGFBP1;G6PC;IRS2;PRKCZ;IRS1;CEBPA;PPARG;VEGFA	1.25002e-12	0.0737705

## Sheet: Sheet1
Supplementary Table S4. Expression targets list that were altered by Cenpx siRNA.
Name	Total # of Neighbors	Gene Set Seed	Overlap	p-value	Jaccard similarity
Expression Targets of INS	1293	INS	53	5.07929e-36	0.0398796
Expression Targets of MTOR	645	MTOR	35	2.06542e-26	0.0500715
Expression Targets of LEP	767	LEP	36	4.75718e-25	0.0439024
Expression Targets of IGF1	842	IGF1	37	8.43809e-25	0.041387
Expression Targets of AMPK	476	AMPK	30	2.50448e-24	0.0560748
Expression Targets of PTEN	308	PTEN	25	6.95603e-23	0.0672043
Expression Targets of EGF	981	EGF	37	1.71445e-22	0.035818
Expression Targets of GH1	507	GH1	29	2.63244e-22	0.0511464
Expression Targets of PPARG	907	PPARG	35	1.70475e-21	0.0364204
Expression Targets of PPAR	452	PPAR	27	3.20941e-21	0.0525292
Expression Targets of GLP1R	242	GLP1R	22	3.22102e-21	0.0711974
Expression Targets of CREB1	954	CREB1	35	8.80708e-21	0.0347222
Expression Targets of ADIPOQ	378	ADIPOQ	25	1.06123e-20	0.0565611
Expression Targets of MATE	41	MATE	13	2.97596e-20	0.111111
Expression Targets of FOXO1	443	FOXO1	26	3.13357e-20	0.0513834
Expression Targets of SREBF1	233	SREBF1	21	3.45797e-20	0.0697674
Expression Targets of PI3K	1167	PI3K	37	6.40473e-20	0.0303527
Expression Targets of NR3C1	622	NR3C1	29	7.51546e-20	0.042522
Expression Targets of INSR	124	INSR	17	1.40305e-19	0.0867347
Expression Targets of NCOA1	125	NCOA1	17	1.61516e-19	0.0862944
Expression Targets of AKT1	997	AKT1	34	3.76952e-19	0.0323194
Expression Targets of GHR	65	GHR	14	3.77548e-19	0.1
Expression Targets of AKT2	91	AKT2	15	1.30973e-18	0.0909091
Expression Targets of GCG	178	GCG	18	2.84352e-18	0.0722892
Expression Targets of TORC1	289	TORC1	21	3.00722e-18	0.0588235
Expression Targets of FGF21	148	FGF21	17	3.0436e-18	0.0772727
Expression Targets of TNF	2295	TNF	47	3.68285e-18	0.0201113
Expression Targets of STAT3	928	STAT3	32	4.29093e-18	0.0324873
Expression Targets of CEBPA	725	CEBPA	29	4.80085e-18	0.0369427
Expression Targets of IL6	1096	IL6	34	7.04587e-18	0.0295395
Expression Targets of PKC	955	PKC	32	9.90953e-18	0.0316206
Expression Targets of STAT5	307	STAT5	21	1.03613e-17	0.056
Expression Targets of PPARA	625	PPARA	27	1.30463e-17	0.0393013
Expression Targets of SP1	1767	SP1	41	2.35962e-17	0.0225895
Expression Targets of RNA polymerase II	523	RNA polymerase II	25	2.52056e-17	0.0425894
Expression Targets of IGF1R	201	IGF1R	18	2.52793e-17	0.0661765
Expression Targets of PPARGC1A	238	PPARGC1A	19	2.5746e-17	0.0616883
Expression Targets of retinoid-X receptor	435	retinoid-X receptor	23	6.73173e-17	0.0459082
Expression Targets of SIRT1	443	SIRT1	23	1.0019e-16	0.0451866
Expression Targets of PDGF	616	PDGF	26	1.04631e-16	0.0382916
Expression Targets of BDNF	397	BDNF	22	1.33401e-16	0.0474138
Expression Targets of RPS6KB1	123	RPS6KB1	15	1.39279e-16	0.0761421
Expression Targets of proteasome endopeptidase complex	1401	proteasome endopeptidase complex	36	2.18234e-16	0.0247593
Expression Targets of TGFB1	2094	TGFB1	43	2.34361e-16	0.0200935
Expression Targets of ubiquitin	839	ubiquitin	29	2.34719e-16	0.0322581
Expression Targets of MLXIPL	79	MLXIPL	13	3.12167e-16	0.083871
Expression Targets of MAP2K1	284	MAP2K1	19	6.82774e-16	0.0536723
Expression Targets of MAPK14	875	MAPK14	29	7.08486e-16	0.031016
Expression Targets of SOCS3	138	SOCS3	15	7.99982e-16	0.0707547
Expression Targets of CEBPB	614	CEBPB	25	1.062e-15	0.0368732
Expression Targets of IGF2	174	IGF2	16	1.16314e-15	0.0647773
Expression Targets of PKA	751	PKA	27	1.26501e-15	0.0332103
Expression Targets of IL1B	1486	IL1B	36	1.39755e-15	0.0233918
Expression Targets of IRS1	67	IRS1	12	1.61699e-15	0.0833333
Expression Targets of MMP14	52	MMP14	11	3.79761e-15	0.0846154
Expression Targets of EPO	413	EPO	21	4.04836e-15	0.043659
Expression Targets of PPARD	319	PPARD	19	5.72264e-15	0.0488432
Expression Targets of SRC	421	SRC	21	5.9182e-15	0.0429448
Expression Targets of NCOA3	128	NCOA3	14	7.2717e-15	0.0689655
Expression Targets of RETN	161	RETN	15	8.0925e-15	0.0638298
Expression Targets of ARNTL	201	ARNTL	16	1.13631e-14	0.0583942
Expression Targets of GCK	40	GCK	10	1.2222e-14	0.0840336
Expression Targets of mitogen-activated protein kinase	1239	mitogen-activated protein kinase	32	1.67733e-14	0.0246914
Expression Targets of GHRH	81	GHRH	12	1.73152e-14	0.0759494
Expression Targets of PRL	447	PRL	21	1.92755e-14	0.0407767
Expression Targets of PTH	254	PTH	17	2.71547e-14	0.0521472
Expression Targets of EP300	515	EP300	22	2.89608e-14	0.0378007
Expression Targets of EGR1	458	EGR1	21	3.1048e-14	0.039924
Expression Targets of TP53	1270	TP53	32	3.33992e-14	0.0241145
Expression Targets of APP	582	APP	23	3.50415e-14	0.0354938
Expression Targets of GNAS	63	GNAS	11	3.53162e-14	0.0780142
Expression Targets of protein tyrosine kinase	304	protein tyrosine kinase	18	3.59646e-14	0.048
Expression Targets of MYC	792	MYC	26	4.10847e-14	0.0304094
Expression Targets of IRS	46	IRS	10	5.49898e-14	0.08
Expression Targets of RXRA	267	RXRA	17	6.15342e-14	0.0501475
Expression Targets of TSH	270	TSH	17	7.38595e-14	0.0497076
Expression Targets of FOXO3	322	FOXO3	18	9.64648e-14	0.0458015
Expression Targets of MAPK1	1232	MAPK1	31	1.01098e-13	0.024031
Expression Targets of MAP2K6	95	MAP2K6	12	1.22877e-13	0.0697674
Expression Targets of GSK3B	438	GSK3B	20	1.51195e-13	0.0394477
Expression Targets of HGF	497	HGF	21	1.52593e-13	0.0371681
Expression Targets of HDAC1	442	HDAC1	20	1.79059e-13	0.0391389
Expression Targets of IL1 family	565	IL1 family	22	1.88978e-13	0.0348101
Expression Targets of ESR1	700	ESR1	24	1.92675e-13	0.0313725
Expression Targets of LXR	388	LXR	19	1.94326e-13	0.0414847
Expression Targets of CEBPD	162	CEBPD	14	1.94582e-13	0.0590717
Expression Targets of MSTN	129	MSTN	13	2.08984e-13	0.0634146
Expression Targets of NR0B2	163	NR0B2	14	2.11835e-13	0.0588235
Expression Targets of AR	576	AR	22	2.78405e-13	0.0342146
Expression Targets of mitogen-activated protein kinase kinase	168	mitogen-activated protein kinase kinase	14	3.21255e-13	0.0576132
Expression Targets of PTK2	170	PTK2	14	3.78055e-13	0.0571429
Expression Targets of EIF4EBP2	14	EIF4EBP2	7	6.54028e-13	0.0729167
Expression Targets of EIF2S1	142	EIF2S1	13	7.23023e-13	0.059633
Expression Targets of ADCYAP1	267	ADCYAP1	16	9.24362e-13	0.0470588
Expression Targets of FOXC2	84	FOXC2	11	9.24782e-13	0.0679012
Expression Targets of LEPR	84	LEPR	11	9.24782e-13	0.0679012
Expression Targets of chorionic gonadotropin	546	chorionic gonadotropin	21	9.33986e-13	0.034202
Expression Targets of JUN	756	JUN	24	1.00756e-12	0.0292326
Expression Targets of histone deacetylase	991	histone deacetylase	27	1.01012e-12	0.025641
Expression Targets of IRS2	42	IRS2	9	1.25002e-12	0.0737705
